# Supplementary material for: Retrospective Observational Study to Determine the Epidemiology and Treatment Patterns of Patients with Triple-Negative Breast Cancer
Source: Cancers (Basel). 2024 Mar 7;16(6):1087. doi: 10.3390/cancers16061087 (PMC10968507; doi:10.3390/cancers16061087)
Supplement: Supplementary file 1 [file cancers-16-01087-s001.zip]

Archive with 2 entries (2 files):
- cancers-2893564-supplementary Figure S1.pdf
- cancers-2893564-supplementary tables.xlsx
