# Supplementary material for: Retrospective Observational Study to Determine the Epidemiology and Treatment Patterns of Patients with Triple-Negative Breast Cancer
Source: Cancers (Basel). 2024 Mar 7;16(6):1087. doi: 10.3390/cancers16061087 (PMC10968507; doi:10.3390/cancers16061087)
Supplement: Supplementary file 1 [file cancers-16-01087-s001.zip › cancers-2893564-supplementary tables.xlsx]

## Sheet: Table S1
Table S1. Newly admitted breast cancer cases in 2015 – 2020, by TNBC status.
Year	Total, N (%)	Newly admitted breast cancer cases at MSCI, by subtype
		Other than TNBC, N (%)	TNBC, N (%)	Unknown subtype, N (%)
2015	1334 (100%)	1184 (88.8%)	112 (8.4%)	38 (2.8%)
2016	1503 (100%)	1271 (84.6%)	154 (10.2%)	78 (5.2%)
2017	1472 (100%)	1256 (85.3%)	162 (11.0%)	54 (3.7%)
2018	1317 (100%)	1138 (86.4%)	129 (9.8%)	50 (3.8%)
2019	1391 (100%)	1187 (85.4%)	155 (11.1%)	49 (3.5%)
2020	1086 (100%)	917 (84.4%)	144 (13.3%)	25 (2.3%)
Total	8103 (100%)	6953 (85.8%)	856 (10.6%)	294 (3.6%)

## Sheet: Table S2
Table S2. Stage distribution among the incident TNBC cases admitted at MSCI in 2015-2020
	2015	2016	2017	2018	2019	2020
	N (%)	N (%)	N (%)	N (%)	N (%)	N (%)
I	16 (21.6%)	17 (17.9%)	12 (11.5%)	13 (12.1%)	22 (20.0%)	15 (14.4%)
IIA	19 (25.7%)	28 (29.5%)	32 (30.8%)	38 (35.5%)	48 (43.6%)	34 (32.7%)
IIB	16 (21.6%)	25 (26.3%)	26 (25.0%)	24 (22.4%)	14 (12.7%)	21 (20.2%)
IIIA	12 (16.2%)	11 (11.6%)	14 (13.5%)	12 (11.2%)	10 (9.1%)	20 (19.2%)
IIIB	5 (6.8%)	10 (10.5%)	10 (9.6%)	10 (9.3%)	9 (8.2%)	6 (5.8%)
IIIC	0	1 (1.1%)	5 (4.8%)	1 (0.9%)	1 (0.9%)	2 (1.9%)
IV	6 (8.1%)	3 (3.2%)	5 (4.8%)	9 (8.4%)	6 (5.5%)	6 (5.8%)
Overall	74 (100.0%)	95 (100.0%)	104 (100.0%)	107 (100.0%)	110 (100.0%)	104 (100.0%)

## Sheet: Table S3
Table S3. Coexisting conditions among incident TNBC cases, by age group.
		Age group
		<50		50-69		70+		Overall		P-value
		N	%	N	%	N	%	N	%
Cardiovascular	NO	147	84.5%	94	42.3%	13	13.7%	254	51.7%	<0.001
	YES	27	15.5%	128	57.7%	82	86.3%	237	48.3%
Neurologic	NO	167	96.0%	209	94.1%	80	84.2%	456	92.9%	0.001
	YES	7	4.0%	13	5.9%	15	15.8%	35	7.1%
Respiratory	NO	168	96.6%	199	89.6%	84	88.4%	451	91.9%	0.018
	YES	6	3.4%	23	10.4%	11	11.6%	40	8.1%
Autoimmunologic	NO	150	86.2%	182	0.82	82	86.3%	414	84.3%	0.433
	YES	24	13.8%	40	0.18	13	13.7%	77	15.7%
Diabetes	NO	168	96.4%	194	87.4%	84	88.4%	446	90.8%	0.005
	YES	6	3.6%	28	12.6%	11	11.6%	45	9.2%
Renal	NO	172	98.8%	216	97.3%	93	97.9%	481	0.98	0.554
	YES	2	1.2%	6	2.7%	2	2.1%	10	0.02
Second Cancer	NO	167	0.96	203	91.4%	87	91.6%	457	93.1%	0.172
	YES	7	4.0%	19	8.6%	8	8.4%	34	6.9%
Liver	NO	173	99.4%	219	98.6%	94	98.9%	486	0.99	0.746
	YES	1	0.6%	3	1.4%	1	1.1%	5	0.01
Any of the above	NO	106	60.9%	56	25.2%	4	4.2%	166	33.8%	<0.001
	YES	68	39.1%	166	74.8%	91	95.8%	325	66.2%

## Sheet: Table S4
Table S4. Patients receiving neoadjuvant therapy (N=376).
Treatment modality	Regimen	2015		2016		2017		2018		2019		2020		Total
		N	%	N	%	N	%	N	%	N	%	N	%	N	%
Neoadjuvant regimen	dd Doxorubicin, cyclophosphamide -> paclitaxel*	5	0.1667	16	0.3404	22	0.3188	16	0.2078	9	0.1343	9	0.1047	77	0.20479
	dd Doxorubicin, cyclophosphamide -> paclitaxel, carboplatin*	0	0	0	0	12	0.1739	25	0.3247	25	0.3731	29	0.3372	91	0.24202
	Docetaxel, cyclophosphamide	0	0	3	0.0638	0	0	0	0	1	0.0149	0	0	4	0.01064
	Docetaxel, doxorubicin	3	0.1	2	0.0426	2	0.029	0	0	0	0	0	0	7	0.01862
	Docetaxel, doxorubicin, cyclophosphamide	1	0.0333	1	0.0213	0	0	0	0	0	0	0	0	2	0.00532
	Doxorubicin, cyclophosphamide	1	0.0333	2	0.0426	1	0.0145	1	0.013	3	0.0448	0	0	8	0.02128
	Doxorubicin, cyclophosphamide -> paclitaxel*	16	0.5333	12	0.2553	19	0.2754	18	0.2338	15	0.2239	25	0.2907	105	0.27926
	Doxorubicin, cyclophosphamide -> paclitaxel, carboplatin*	0	0	0	0	1	0.0145	10	0.1299	5	0.0746	15	0.1744	31	0.08245
	Paclitaxel	1	0.0333	9	0.1915	11	0.1594	4	0.0519	4	0.0597	1	0.0116	30	0.07979
	Paclitaxel, carboplatin	0	0	0	0	0	0	3	0.039	3	0.0448	5	0.0581	11	0.02926
	Other	3	0.1	2	0.0426	1	0.0145	0	0	2	0.0299	2	0.0233	10	0.0266
Patient receiving post-neoadjuvant therapy (N=87)
		N	%	N	%	N	%	N	%	N	%	N	%	N	%
Adjuvant regimen	Capecitabine	1	0.333	2	0.333	0	0	15	0.833	23	1	34	1	75	0.8621
	Other	2	0.666	4	0.667	3	1	3	0.167	0	0	0	0	12	0.1379
Patient receiving only adjuvant therapy (N=101)
		N	%	N	%	N	%	N	%	N	%	N	%	N	%
Adjuvant regimen	Randomized clinical trial	0	0	0	0	0	0	0	0	1	0.05	0	0	1	0.0099
	Capecitabine	0	0	1	0.0385	0	0	0	0	0	0	0	0	1	0.0099
	dd Doxorubicin, cyclophosphamide -> paclitaxel, carboplatin*	0	0	0	0	0	0	0	0	1	0.05	0	0	1	0.0099
	dd Doxorubicin, cyclophosphamide -> paclitaxel*	1	0.0333	4	0.1538	3	0.2143	0	0	3	0.15	0	0	11	0.1089
	Docetaxel, cyclophosphamide	0	0	1	0.0385	2	0.1429	0	0	1	0.05	0	0	4	0.0396
	Doxorubicin, cyclophosphamide	3	0.1	1	0.0385	1	0.0714	0	0	0	0	0	0	5	0.0495
	Doxorubicin, cyclophosphamide -> paclitaxel*	23	0.7667	16	0.6154	4	0.2857	4	0.6667	6	0.3	2	0.4	55	0.5446
	Doxorubicin, cyclophosphamide -> paclitaxel, carboplatin*	0	0	0	0	0	0	0	0	1	0.05	1	0.2	2	0.0198
	Paclitaxel	0	0	1	0.0385	3	0.2143	2	0.3333	4	0.2	1	0.2	11	0.1089
	Paclitaxel, carboplatin	1	0.0333	0	0	0	0	0	0	3	0.15	1	0.2	5	0.0495
	Other	2	0.0667	2	0.0769	1	0.0714	0	0	0	0	0	0	5	0.0495
*->: Followed by
dd: dose dense

## Sheet: Table S5
Table S5. Surgical treatment types received by TNBC patients.
Treatment modality	Surgery type	2015		2016		2017		2018		2019		2020		Total
		N	%	N	%	N	%	N	%	N	%	N	%	N	%
Surgery	None	2	0.0667	3	0.0638	3	0.0435	5	0.0649	4	0.0597	0	0	17	0.04521
	LOK/SLNB	4	0.1333	6	0.1277	34	0.4928	34	0.4416	26	0.3881	34	0.3953	138	0.36702
	LOK/LAX	0	0	2	0.0426	1	0.0145	2	0.026	4	0.0597	7	0.0814	16	0.04255
	MS/SLNB	0	0	0	0	0	0	13	0.1688	13	0.194	19	0.2209	45	0.11968
	M/S+MRM	0	0	0	0	0	0	0	0	1	0.0149	1	0.0116	2	0.00532
	MRM	20	0.6667	35	0.7447	28	0.4058	20	0.2597	14	0.209	19	0.2209	136	0.3617
	Both sides MRM	2	0.0667	0	0	0	0	0	0	0	0	0	0	2	0.00532
	LAX	0	0	0	0	0	0	0	0	1	0.0149	3	0.0349	4	0.01064
	Outside of MSCI	2	0.0667	1	0.0213	3	0.0435	3	0.039	4	0.0597	3	0.0349	16	0.04255
Patient receiving only adjuvant therapy (N=101)
		N	%	N	%	N	%	N	%	N	%	N	%	N	%
Surgery	None	0	0	0	0	0	0	0	0	0	0	0	0	0	0
	LOK/SLNB	20	0.6667	15	0.5769	11	0.7857	4	0.6667	12	0.6	3	0.6	65	0.6436
	LOK/LAX	0	0	0	0	0	0	0	0	1	0.05	0	0	1	0.0099
	MS/SLNB	0	0	1	0.0385	0	0	0	0	4	0.2	2	0.4	7	0.0693
	MRM	10	0.3333	10	0.3846	3	0.2143	2	0.3333	3	0.15	0	0	28	0.2772
Both sides MRM: Removal of both breasts followed by Modified Radical Mastectomy.
LOK/LAX: Lumpectomy followed by Axillary Lymph Node Dissection (LAX).
LOK/SLNB: Lumpectomy (removal of the tumor) followed by Sentinel Lymph Node Biopsy (SLNB).
M/S+MRM: Mastectomy followed by Modified Radical Mastectomy (MRM).
MRM: Modified Radical Mastectomy, a surgical procedure that involves removal of the entire breast along with some of the lymph nodes under the arm.
MS/SLNB: Mastectomy (removal of the breast) followed by Sentinel Lymph Node Biopsy (SLNB).

## Sheet: Table S6
Table S6. Surgical treatment after non radical primary surgery.
Surgery	BCS		MS
	N	%	N	%
Re-resection after R1 resection	2	0.00837	1	0.00386
Mastectomy after R1 resection	7	0.02929	0	0
ALND after positive (+) SLNB	10	0.04184	7	0.02703
ALND: Axillary Lymph Node Dissection
BCS: Breast conserving surgery
MS: Mastectomy
R1: Positive margin
SLNB: Sentinel Lymph Node Biopsy
